# Supplementary material for: Changes in soil bacterial community diversity following the removal of invasive feral pigs from a Hawaiian tropical montane wet forest
Source: Sci Rep. 2019 Oct 11;9:14681. doi: 10.1038/s41598-019-48922-7 (PMC6789016; doi:10.1038/s41598-019-48922-7)
Supplement: Supplementary file 1 — Appendix 1 [file 41598_2019_48922_MOESM1_ESM.xlsx]

## Sheet: Sheet1
Site	Lat	Long	Age	Pigs	Size	MAP	MAT	Elevation	Soil	SBD	VWC	WPS	SP	K	Ca	Mg	GCL	GCB	TS	SD	BA	2aef8aac8f2776fc5bad6f23ef15df39	3ccf1258bbe5b3750b1aa3c847b21821	b7fc66d8ca52b1faf6942fd26ccb342f	cdd10d4b607383b042bb0203c90bc24d	45e47c5f08777f11f8e2ec3138231590	3e05cb3a5f566298348e91b9fd3a6077	e48758f0c528b65794551816793b3846	d0e31b027ebcebb1b312f73f54d62668	51c65d534888e0a5a6d23a98e522d8df	bad3242e0ea2bc793c601ec04ae3a5f1	ce4ebff99f6941a9cd347f1938531d9e	87d5acd571bb331a34238398547535ef	8dfb89c7e16ab0f722c17105d1ffe197	067df14ebb9effd7f5a003ec4384ea30	616895e60bd2a21953538e7c3f902eab	c76f139b01097903a4ae8518379b7c01	5b635a73fc03efa3b9c10226739b550a	15f530a249b95e864ed703867328a09d	cc7e03b3ded028bb519d80bfc419e318	0c03ce26881d4a2059dd4bbd867bcfc9	44ce0092f7151bed50a0b982e7ba7212	aa4e7aebcad93d8450486d743b366fac	85cd85544b3128d181c3e59ba625209c	6a69bfb687a16fb1d5ca446611ca7589	a41ddde8bea34aa40c928851c5521561	7c945cfb2e32d92a6319c73a3ac0f2aa	1c831c4cdd503e7066d6b3139cf067cb	9f03dc9aaf57da3c02adcdbfe61558bd
Taxonomy																						k__Bacteria; p__Proteobacteria; c__Alphaproteobacteria; o__Rhizobiales; f__Bradyrhizobiaceae; g__Nitrobacter; s__	k__Bacteria; p__Proteobacteria; c__Alphaproteobacteria; o__Rhizobiales	k__Bacteria; p__Proteobacteria; c__Alphaproteobacteria; o__Rhizobiales; f__Bradyrhizobiaceae; g__Nitrobacter; s__	k__Bacteria; p__Proteobacteria; c__Alphaproteobacteria; o__Rhizobiales	k__Bacteria; p__Proteobacteria; c__Alphaproteobacteria; o__Rhizobiales; f__Hyphomicrobiaceae; g__Rhodoplanes; s__elegans	k__Bacteria; p__Acidobacteria; c__Acidobacteriia; o__Acidobacteriales; f__Acidobacteriaceae	k__Bacteria; p__Proteobacteria; c__Alphaproteobacteria; o__Rhizobiales	k__Bacteria; p__Proteobacteria; c__Alphaproteobacteria; o__Rhizobiales; f__Hyphomicrobiaceae; g__Rhodoplanes; s__elegans	k__Bacteria; p__Proteobacteria; c__Alphaproteobacteria; o__Rhizobiales	k__Bacteria; p__Proteobacteria; c__Alphaproteobacteria; o__Rhizobiales	k__Bacteria; p__Proteobacteria; c__Alphaproteobacteria; o__Rhizobiales	k__Bacteria; p__Proteobacteria; c__Alphaproteobacteria; o__Rhizobiales	k__Bacteria; p__Proteobacteria; c__Alphaproteobacteria; o__Rhizobiales; f__Bradyrhizobiaceae; g__Nitrobacter; s__	k__Bacteria; p__Acidobacteria; c__Acidobacteriia; o__Acidobacteriales; f__Acidobacteriaceae	k__Bacteria; p__Proteobacteria; c__Alphaproteobacteria; o__Rhizobiales	k__Bacteria; p__Proteobacteria; c__Alphaproteobacteria; o__Rhizobiales	k__Bacteria; p__Proteobacteria; c__Alphaproteobacteria; o__Rhizobiales	k__Bacteria; p__Proteobacteria; c__Alphaproteobacteria; o__Rhizobiales; f__Bradyrhizobiaceae; g__Nitrobacter; s__	k__Bacteria; p__Proteobacteria; c__Alphaproteobacteria; o__Rhizobiales; f__Beijerinckiaceae; g__Beijerinckia; s__	k__Bacteria; p__Proteobacteria; c__Alphaproteobacteria; o__Rhizobiales	k__Bacteria; p__Actinobacteria; c__Actinobacteria; o__Actinomycetales; f__Thermomonosporaceae; g__Actinoallomurus	k__Bacteria; p__Proteobacteria; c__Alphaproteobacteria; o__Rhizobiales; f__Beijerinckiaceae; g__Beijerinckia; s__	k__Bacteria; p__Proteobacteria; c__Alphaproteobacteria; o__Rhizobiales	k__Bacteria; p__Actinobacteria; c__Actinobacteria	k__Bacteria; p__Actinobacteria; c__Actinobacteria; o__Actinomycetales; f__Thermomonosporaceae; g__Actinoallomurus	k__Bacteria; p__Actinobacteria; c__Actinobacteria	k__Bacteria; p__Proteobacteria; c__Alphaproteobacteria; o__Rhizobiales; f__Hyphomicrobiaceae; g__Rhodoplanes; s__elegans	k__Bacteria; p__Proteobacteria; c__Alphaproteobacteria; o__Rhizobiales; f__Beijerinckiaceae; g__Beijerinckia; s__
Confidence																						0.93554	0.975822	0.937734	0.977617	0.717195	0.996323	0.98696	0.72343	0.954043	0.987626	0.957587	0.988089	0.976415	0.996428	0.956381	0.988706	0.96007	0.976626	0.728624	0.992708	0.982067	0.724733	0.993292	0.982729	0.982972	0.983175	0.705942	0.818676
Aku Out	-155.239	19.545	0	1	0	3903	15.6	1173	Typic	0.26	74.5	78.6	90.1	0.13	1.53	0.31	62.3	25.3	2188	2527	94.2	333.333	278.333	244.667	230.333	156	94.6667	151	142.333	185	103	186	138	52.3333	98	215.333	99.6667	198	66.6667	84.6667	145.667	108.667	39.3333	130.333	21.3333	109	21.3333	70.3333	13.6667
Aku In	-155.234	19.5441	15	0	117	3984	15.8	1143	Typic	0.27	77.8	83.3	89.8	0.17	1.86	0.38	52.4	42.2	9350	3817	92.1	248.667	216.667	224.667	190	106.333	90	170.667	87	131.333	158.333	129.333	152.333	113.667	73.3333	125.333	141.333	114.333	96.6667	69.6667	97.3333	100	72.6667	80.3333	45.6667	61	72.3333	64.3333	33.6667
Koa In	-155.233	19.4864	23	0	1024	3320	15.8	1158	Aquic	0.31	56.6	69.4	88.3	0.11	1.68	0.43	79	13.9	3736	3556	196.2	217	178.667	252.667	150.667	79.6667	94	152.667	84.3333	156.333	110.667	144	77.6667	96.3333	84	173	103	146	80.6667	70.3333	89.6667	34	70	86.3333	49	64.3333	73	42.3333	58
Koa Out	-155.229	19.4898	0	1	0	3474	15.9	1143	Aquic	0.36	61	79.2	86.2	0.1	1.67	0.4	60.9	15.9	531	4052	77.3	268.333	136.333	256	117	93.3333	59.3333	30	70.6667	133.333	62	111.667	0	57.6667	0	141	24.6667	133	22	0	148.333	47.6667	0	147.333	11.6667	54.6667	0	0	57
Lava In	-155.267	19.511	13	0	152	2997	15	1311	Typic	0.19	55.8	68.1	92.7	0.27	2.24	0.44	76.2	17.5	2608	2873	121.9	271	276	200.667	220	251	210.333	81.3333	185.667	71.3333	104.667	63.3333	106.667	136.333	179	46.3333	93.3333	0	121	152.667	61	130	155.667	89.3333	166.667	106.333	148.667	88.6667	84.3333
NLM In	-155.272	19.5111	16	0	223	2938	14.8	1341	Typic	0.19	54.4	68.4	92.9	0.25	2.32	0.43	80.4	15.1	1702	2623	113.6	177	197	157.667	174	168.333	310	154.333	161	85.6667	127.333	69.6667	136.667	185.333	272.333	49	93	18.3333	170.667	210.333	29	112.667	222.333	15.3333	155	64.6667	140.667	101.667	169
Olaa Out	-155.234	19.5041	0	1	0	3473	15.8	1158	Aquic	0.53	65.4	77.3	79.9	0.05	1.56	0.37	59.2	11.4	133	3856	79.6	333.333	219.667	278	218	107.667	33.6667	35	97	206.667	40	186.667	52	68	39.6667	194	74.6667	180.667	62	32.6667	187.333	79	0	180	0	99.3333	13.6667	26.3333	48.6667
PMK Out	-155.278	19.5214	0	1	0	2949	14.5	1372	Typic	0.21	65.5	73.4	91.9	0.19	1.95	0.34	53.9	18.1	862	3014	106.9	135	269.5	110.5	333.5	213	83	292.5	172.5	28.5	242	29.5	275.5	133.5	91.5	0	208	46	118	125.5	35	123.5	141	36.5	150	108	73.5	146	39
Puu In	-155.262	19.4951	25	0	240	2910	15	1295	Aquic	0.19	48.3	68.1	92.6	0.22	2.21	0.5	85.4	9.5	1857	3215	111.9	141.667	199.333	145.333	188	147.333	167.333	141.333	145.333	68.3333	151.667	65.6667	125.667	168.667	158.667	11	139.667	40.6667	157.333	144.333	35.3333	117	146	30.3333	185	95	168.333	114	89
[truncated: 5,000 more columns]
