# Supplementary material for: Changes in soil bacterial community diversity following the removal of invasive feral pigs from a Hawaiian tropical montane wet forest
Source: Sci Rep. 2019 Oct 11;9:14681. doi: 10.1038/s41598-019-48922-7 (PMC6789016; doi:10.1038/s41598-019-48922-7)
Supplement: Supplementary file 2 — Appendix 2 [file 41598_2019_48922_MOESM2_ESM.xlsx]

## Sheet: Sheet1
Site	Lat	Long	Age	Pigs	Size	MAP	MAT	Elevation	Soil	SBD	VWC	WPS	SP	K	Ca	Mg	GCL	GCB	TS	DBHL	DBHS	SD	BA	1,1,1-Trichloro-2,2-bis(4-chlorophenyl)ethane (DDT) degradation	ABC transporters	Adherens junction	Adipocytokine signaling pathway	African trypanosomiasis	Alanine, aspartate and glutamate metabolism	Aldosterone-regulated sodium reabsorption	Alzheimer's disease	Amino acid metabolism	Amino acid related enzymes	Amino sugar and nucleotide sugar metabolism	Aminoacyl-tRNA biosynthesis	Aminobenzoate degradation	Amoebiasis	Amyotrophic lateral sclerosis (ALS)	Antigen processing and presentation	Apoptosis	Arachidonic acid metabolism	Arginine and proline metabolism	Arrhythmogenic right ventricular cardiomyopathy (ARVC)	Ascorbate and aldarate metabolism	Atrazine degradation	Bacterial chemotaxis	Bacterial invasion of epithelial cells	Bacterial motility proteins	Bacterial secretion system
Aku Out	-155.239	19.545	0	1	0	3903	15.6	1173	Typic	0.26	74.5	78.6	90.1	0.13	1.53	0.31	62.3	25.3	2188	992	78.7	2527	94.2	476.667	945310	35	34464	8625.33	287067	2.33333	28946.3	78486	354158	357026	283661	179838	6562	15137	3654.67	8168	28423	366658	35	57118.3	15571.3	185133	82	489164	231122
Aku In	-155.234	19.5441	15	0	117	3984	15.8	1143	Typic	0.27	77.8	83.3	89.8	0.17	1.86	0.38	52.4	42.2	9350	718	152.2	3817	92.1	445.667	948457	37.6667	34513	8248.67	289040	1.66667	29090.3	78518.3	358848	357464	287806	174804	6501.67	14911	3807.33	7862	28194	367254	37.6667	55801.7	15323.7	186783	60.6667	494856	232234
Koa In	-155.233	19.4864	23	0	1024	3320	15.8	1158	Aquic	0.31	56.6	69.4	88.3	0.11	1.68	0.43	79	13.9	3736	781	285.2	3556	196.2	624.333	964547	32	37452	10025.7	313255	0	31864.3	82766	389030	401533	312343	192765	7259.67	16673.7	4072	8701	31793.3	398018	32	62647.7	15876	197066	62.3333	532150	258144
Koa Out	-155.229	19.4898	0	1	0	3474	15.9	1143	Aquic	0.36	61	79.2	86.2	0.1	1.67	0.4	60.9	15.9	531	373	262.8	4052	77.3	735.333	1.10708e+06	35.3333	42414.7	10813.3	348940	0	35411	92026.7	434702	444207	348327	220931	7859.67	18289.3	4643.67	9486.67	35597.3	445175	35.3333	70842.3	18458	221310	71.6667	593775	288174
Lava In	-155.267	19.511	13	0	152	2997	15	1311	Typic	0.19	55.8	68.1	92.7	0.27	2.24	0.44	76.2	17.5	2608	577	26.4	2873	121.9	529.333	1.03216e+06	53	40246.3	11039	337530	0	34882.3	88521.3	419113	434404	336310	199165	7801.67	18236.7	4158.67	9612.67	34487.3	426063	53	66731.7	16051	212418	74.6667	575927	279769
NLM In	-155.272	19.5111	16	0	223	2938	14.8	1341	Typic	0.19	54.4	68.4	92.9	0.25	2.32	0.43	80.4	15.1	1702	702	38.4	2623	113.6	587.667	1.1102e+06	37.6667	40021	10014	338370	0	33709	93328.7	416203	421171	333968	214654	7716	17646.7	4084	9564.33	32452.3	429528	37.6667	66509.7	18205.7	215883	48.6667	574926	270055
Olaa Out	-155.234	19.5041	0	1	0	3473	15.8	1158	Aquic	0.53	65.4	77.3	79.9	0.05	1.56	0.37	59.2	11.4	133	660	377.2	3856	79.6	363.333	817839	26.6667	26134.3	4754	210878	1	21032	59414	265440	247713	214696	142677	4688.67	10650	2968.67	5728.67	19927.7	277181	26.6667	40473.7	13466	140966	38	359433	165680
PMK Out	-155.278	19.5214	0	1	0	2949	14.5	1372	Typic	0.21	65.5	73.4	91.9	0.19	1.95	0.34	53.9	18.1	862	653	74.6	3014	106.9	498	1048939	20	32249.5	5719	252312	5	25713.5	69944	313385	288041	253626	186621	5401.5	13827	3369	7638	23769.5	337007	20	51940.5	17690	162489	36.5	407741	197810
Puu In	-155.262	19.4951	25	0	240	2910	15	1295	Aquic	0.19	48.3	68.1	92.6	0.22	2.21	0.5	85.4	9.5	1857	404	74.1	3215	111.9	503.667	951821	15	32852.7	8454	275683	0.666667	29565.3	75616	342490	345534	275770	181728	6217	16298.3	3332	8947.33	27546	355667	15	56621	16223	177520	43.3333	468098	228121
[truncated: 302 more columns]
